# Supplementary material for: Comparative plastomes and phylogenetic analysis of seven Korean endemic Saussurea (Asteraceae)
Source: BMC Plant Biol. 2022 Nov 29;22:550. doi: 10.1186/s12870-022-03946-6 (PMC9706989; doi:10.1186/s12870-022-03946-6)
Supplement: Supplementary file 2 — Additional file 2: Figure S2. Visualization alignment of seven Korean Saussurea chloroplast genomes using S. involucrata as a reference. The x-axis and y-scale respectively indicate the base sequence of the alignment and the percentage identity with 50–100%. [file 12870_2022_3946_MOESM2_ESM.xlsx]

## Sheet: Sheet1
Table S4 Codon content of 20 amino acid and stop codons in 80 protein coding genes of the seven cp genomes
		S. albifolia		S. calcicola		S. chabyoungsanica		S. diamantica		S. grandicapitula		S. polylepis		S. seoulensis
		eff	RSCU	eff	RSCU	eff	RSCU	eff	RSCU	eff	RSCU	eff	RSCU	eff	RSCU
Ala	Total	1293	4.01	1292	3.99	1294	4.01	1291	4	1292	3.99	1292	3.99	1293	4
	GCA	361	1.12	362	1.12	362	1.12	362	1.12	362	1.12	362	1.12	362	1.12
	GCC	196	0.61	195	0.6	196	0.61	198	0.61	195	0.6	195	0.6	195	0.6
	GCG	151	0.47	150	0.46	151	0.47	151	0.47	150	0.46	150	0.46	151	0.47
	GCT	585	1.81	585	1.81	585	1.81	580	1.8	585	1.81	585	1.81	585	1.81
Arg	Total	1271	6.01	1357	6	1357	6	1361	6	1357	6	1357	5.99	1357	6
	AGA	413	1.83	414	1.83	413	1.83	415	1.83	414	1.83	414	1.83	414	1.83
	AGG	139	0.61	140	0.62	139	0.61	141	0.62	140	0.62	140	0.62	140	0.62
	CGA	307	1.36	305	1.35	308	1.36	307	1.35	305	1.35	304	1.34	305	1.35
	CGC	86	0.38	87	0.38	86	0.38	86	0.38	86	0.38	87	0.38	87	0.38
	CGG	101	0.45	100	0.44	100	0.44	100	0.44	100	0.44	99	0.44	100	0.44
	CGT	311	1.38	311	1.38	311	1.38	312	1.38	312	1.38	313	1.38	311	1.38
Asn	Total	1086	2	1085	2	1086	2	1086	2	1086	2	1086	2	1086	2
	AAC	239	0.44	238	0.44	239	0.44	235	0.43	239	0.44	239	0.44	239	0.44
	AAT	847	1.56	847	1.56	847	1.56	851	1.57	847	1.56	847	1.56	847	1.56
Asp	Total	905	2	907	2	906	2	902	2	906	2	907	2	907	2
	GAC	182	0.4	181	0.4	182	0.4	182	0.4	181	0.4	181	0.4	181	0.4
	GAT	723	1.6	726	1.6	724	1.6	720	1.6	725	1.6	726	1.6	726	1.6
Cys	Total	249	2	249	2	249	2	249	2	249	2	249	2	249	2
	TGC	66	0.53	66	0.53	66	0.53	66	0.53	66	0.53	66	0.53	66	0.53
	TGT	183	1.47	183	1.47	183	1.47	183	1.47	183	1.47	183	1.47	183	1.47
Gln	Total	804	2	804	2	804	2	803	2	804	2	804	2	804	2
	CAA	620	1.54	619	1.54	620	1.54	620	1.54	619	1.54	619	1.54	619	1.54
	CAG	184	0.46	185	0.46	184	0.46	183	0.46	185	0.46	185	0.46	185	0.46
Glu	Total	1183	2	1186	2	1182	2	1175	2	1183	2	1186	2	1186	2
	GAA	879	1.49	884	1.49	879	1.49	877	1.49	881	1.49	883	1.49	883	1.49
	GAG	304	0.51	302	0.51	303	0.51	298	0.51	302	0.51	303	0.51	303	0.51
Gly	Total	1586	4	1585	3.99	1586	4	1588	4	1585	3.99	1585	3.99	1585	3.99
	GGA	607	1.53	608	1.53	607	1.53	606	1.53	608	1.53	608	1.53	608	1.53
	GGC	190	0.48	189	0.48	190	0.48	191	0.48	189	0.48	189	0.48	189	0.48
	GGG	264	0.67	263	0.66	264	0.67	265	0.67	263	0.66	263	0.66	263	0.66
	GGT	525	1.32	525	1.32	525	1.32	526	1.32	525	1.32	525	1.32	525	1.32
His	Total	530	2	529	2	530	2	529	2	529	2	529	2	529	2
	CAC	120	0.45	120	0.45	120	0.45	120	0.45	120	0.45	120	0.45	120	0.45
	CAT	410	1.55	409	1.55	410	1.55	409	1.55	409	1.55	409	1.55	409	1.55
Ile	Total	1944	2.99	1944	3	1944	3	1943	2.99	1944	3	1944	3	1944	3.01
	ATA	612	0.94	613	0.95	613	0.95	611	0.94	613	0.95	613	0.95	613	0.95
	ATC	379	0.58	379	0.58	378	0.58	377	0.58	379	0.58	379	0.58	380	0.59
	ATT	953	1.47	952	1.47	953	1.47	955	1.47	952	1.47	952	1.47	951	1.47
Leu	Total	2408	6.01	2408	6	2409	6.01	2409	6	2409	6	2409	6	2409	6
	CTA	322	0.8	321	0.8	322	0.8	322	0.8	321	0.8	320	0.8	321	0.8
	CTC	147	0.37	145	0.36	147	0.37	147	0.37	145	0.36	145	0.36	145	0.36
	CTG	152	0.38	152	0.38	152	0.38	153	0.38	152	0.38	152	0.38	152	0.38
	CTT	520	1.3	523	1.3	521	1.3	515	1.28	523	1.3	523	1.3	523	1.3
	TTA	771	1.92	773	1.93	771	1.92	772	1.92	774	1.93	775	1.93	774	1.93
	TTG	496	1.24	494	1.23	496	1.24	500	1.25	494	1.23	494	1.23	494	1.23
Lys	Total	1196	2	1198	2	1195	2	1197	2	1196	2	1197	2	1198	2
	AAA	907	1.52	909	1.52	907	1.52	907	1.52	909	1.52	909	1.52	910	1.52
	AAG	289	0.48	289	0.48	288	0.48	290	0.48	287	0.48	288	0.48	288	0.48
Met	Total	542	1	543	1	543	1	544	1	543	1	544	1	544	1
	ATG	542	1	543	1	543	1	544	1	543	1	544	1	544	1
Phe	Total	1294	2	1291	2	1293	2	1293	2	1291	2	1291	2	1292	2
	TTC	425	0.66	422	0.65	425	0.66	425	0.66	423	0.66	423	0.66	423	0.65
	TTT	869	1.34	869	1.35	868	1.34	868	1.34	868	1.34	868	1.34	869	1.35
Pro	Total	955	3.99	955	3.99	955	3.99	956	4	955	3.99	955	3.99	955	3.99
	CCA	278	1.16	278	1.16	278	1.16	278	1.16	278	1.16	278	1.16	278	1.16
	CCC	169	0.71	169	0.71	169	0.71	170	0.71	169	0.71	169	0.71	169	0.71
	CCG	142	0.59	142	0.59	142	0.59	141	0.59	142	0.59	142	0.59	142	0.59
	CCT	366	1.53	366	1.53	366	1.53	367	1.54	366	1.53	366	1.53	366	1.53
Ser	Total	1706	6	1707	6.01	1707	6	1708	5.98	1707	6.01	1707	6.01	1707	6.01
	AGC	102	0.36	102	0.36	102	0.36	103	0.36	102	0.36	102	0.36	102	0.36
	AGT	354	1.25	355	1.25	355	1.25	354	1.24	355	1.25	355	1.25	355	1.25
	TCA	344	1.21	346	1.22	344	1.21	343	1.2	346	1.22	346	1.22	346	1.22
	TCC	257	0.9	256	0.9	257	0.9	257	0.9	256	0.9	256	0.9	256	0.9
	TCG	142	0.5	141	0.5	142	0.5	143	0.5	141	0.5	141	0.5	141	0.5
	TCT	507	1.78	507	1.78	507	1.78	508	1.78	507	1.78	507	1.78	507	1.78
Stp	Total	80	3	80	3	80	3	80	3	80	3	80	3	80	3
	TAA	44	1.65	44	1.65	44	1.65	44	1.65	44	1.65	44	1.65	44	1.65
	TAG	21	0.79	21	0.79	21	0.79	21	0.79	21	0.79	21	0.79	21	0.79
	TGA	15	0.56	15	0.56	15	0.56	15	0.56	15	0.56	15	0.56	15	0.56
Thr	Total	1154	4	1154	4	1155	4	1154	4	1154	4	1153	4	1153	4
	ACA	361	1.25	360	1.25	362	1.25	360	1.25	360	1.25	360	1.25	360	1.25
	ACC	221	0.77	222	0.77	221	0.77	220	0.76	222	0.77	222	0.77	222	0.77
	ACG	104	0.36	104	0.36	104	0.36	105	0.36	104	0.36	103	0.36	103	0.36
	ACT	468	1.62	468	1.62	468	1.62	469	1.63	468	1.62	468	1.62	468	1.62
Trp	Total	405	1	405	1	405	1	404	1	405	1	405	1	405	1
	TGG	405	1	405	1	405	1	404	1	405	1	405	1	405	1
Tyr	Total	871	2	871	2	871	2	873	2	871	2	871	2	872	2
	TAC	170	0.39	169	0.39	170	0.39	172	0.39	170	0.39	170	0.39	172	0.39
	TAT	701	1.61	702	1.61	701	1.61	701	1.61	701	1.61	701	1.61	700	1.61
Val	Total	1277	4.01	1281	4	1275	4	1276	4	1279	4	1280	4	1279	3.99
	GTA	491	1.54	494	1.54	490	1.54	489	1.53	491	1.54	493	1.54	493	1.54
	GTC	156	0.49	157	0.49	156	0.49	158	0.5	158	0.49	157	0.49	157	0.49
	GTG	165	0.52	165	0.52	164	0.51	163	0.51	165	0.52	165	0.52	164	0.51
	GTT	465	1.46	465	1.45	465	1.46	466	1.46	465	1.45	465	1.45	465	1.45
	Total	22739	64.02	22831	64.02	22826	64.02	22821	64.02	22825	64.02	22831	64.02	22834	64.02
Green colored boxes mean RSCU >1.5
